# Supplementary material for: Application of Modelling and Simulation Approaches to Predict Pharmacokinetics of Therapeutic Monoclonal Antibodies in Pediatric Population
Source: Pharmaceutics. 2023 May 20;15(5):1552. doi: 10.3390/pharmaceutics15051552 (PMC10223156; doi:10.3390/pharmaceutics15051552)
Supplement: Supplementary file 1 [file pharmaceutics-15-01552-s001.zip]

Archive with 1 entries (1 files):
- pharmaceutics-2304112-supplementary.pdf
